# Supplementary material for: Non-Invasive Biomarkers for Diagnosis, Risk Prediction, and Therapy Guidance of Glomerular Kidney Diseases: A Comprehensive Review
Source: Int J Mol Sci. 2024 Mar 20;25(6):3519. doi: 10.3390/ijms25063519 (PMC10970781; doi:10.3390/ijms25063519)
Supplement: Supplementary file 1 [file ijms-25-03519-s001.zip]

Archive with 1 entries (1 files):
- ijms-2887415-supplementary.xlsx
