# Supplementary material for: Non-Invasive Biomarkers for Diagnosis, Risk Prediction, and Therapy Guidance of Glomerular Kidney Diseases: A Comprehensive Review
Source: Int J Mol Sci. 2024 Mar 20;25(6):3519. doi: 10.3390/ijms25063519 (PMC10970781; doi:10.3390/ijms25063519)
Supplement: Supplementary file 1 [file ijms-25-03519-s001.zip › ijms-2887415-supplementary.xlsx]

## Sheet: Table S1
Supplementary Table S1: Overview of reviewed non-invasive biomarkers according to glomerular disease:
The table shows study characteristics of the manuscripts revised in this review. The glomerular disease is listed in column one. Biomarkers are given in abbreviation in the second column. Additionally, sample medium and method for biomarker detection is given in separate columns. The total number of patients including controls as well as a brief description of the cohort is given. If extractable …
Disease	Biomarker	Sample	Method	N total	Cohort	Sensitivity (%)	Specificity (%)	PPV	NPV	HR	ROC-AUC	Application	Notes/Other statistical variables	Reference
IgAN	Gd-IgA1	Serum	ELISA, GalN/Ac-specific lectin from Helix aspersa	306	Biopsy-proven Caucasian IgAN (n=153); Healthy controls (n=153)	76.5	90.0	88.6	78.9	N/A	0.9	Diagnosis	No association with proteinuria or eGFR	Moldoveanu et al.7
IgAN	Gd-IgA1	Serum	ELISA, KM55	319	Biopsy-proven Asian IgAN (n=230); Disease controls (n=74; MN, MCD, LN, TBMD) Healthy controls (n=15)	N/A	N/A	N/A	N/A	1.933, 95% CI, 1.164–3.208, p = 0.011	N/A	Diagnosis, Disease monitoring, Prognosis/Progression	Association with eGFR, IFTA; no association with proteinuria and albuminuria; Independent risk factor for progression in regression analysis	Kim et al.8
IgAN	Gd-IgA1	Serum	ELISA, GalNAc-specific lectin from Helix aspersa	774	Biopsy-proven IgAN (n=275; Healthy controls (n=499)	N/A	N/A	N/A	N/A	1.44; 95% CI, 1.11–1.88, P=0.006	N/A	Prognosis/Progression	Gd-IgA1 quartile comparison in reference to first quartile: HR 2.47 (95% CI, 0.91–6.72; 2nd quartile), 3.86 (95% CI, 1.33–11.33; 3rd quartile), and 4.76 (95% CI, 1.61–14.09; 4th quartile).	Zhao et al. 9
IgAN	Gd-IgA1 specific IgG-Ab	Serum	ELISA	120	Biopsy-proven IgAN (n=60); Disease controls (n=20); Health controls (n=40)	88.3	95.0	N/A	N/A	N/A	0.96	Diagnosis		Suzuki et al. 10
IgAN	Gd-IgA1 specific IgG and IgA-Ab	Serum	ELISA, GalNAc-specific lectin from Helix aspersa (Gd-IgA1), Fab fragment of galactose-deficient IgA1 (Ste) myeloma protein (specific antibodies)	157	Biopsy-proven IgAN (n=97); Healthy controls (n=30); Disease controls (n=30)	77 (IgG+IgA)	38(IgG+IgA)	N/A	N/A	IgA: 1.22; 95% CI, 1.02–1.44; p=0.03; IgG: 2.77; 95% CI, 1.59–4.81; p=0.0003	IgG: 0.63 ; IgA: 0.65	Prognosis/Progression	Outcome consisting of dialysis and death in mean follow-up of 13.8 years	Berthoux et al.11
IgAN	Gd-IgA1	Serum	ELISA, KM55	243	IgAN (n=152); Disease controls (n=20); Healthy controls (n=71)	N/A	N/A	N/A	N/A	N/A	N/A	Diagnosis; Method validation	IgANP patients had significantly higher levels of Gd-IgA1 compared to disease controls and healthy controls	Yasutake et al.12
IgAN	DKK3	Urine	ELISA	1228	Biopsy-proven IgAN (n=96); Disease controls (n=575); Biopsy study (n=76); Healthy controls (n=481)	N/A	N/A	N/A	N/A	N/A	N/A	Prognosis/Progression	DKK3 associated with higher eGFR loss in CKD and IgANP; DKK3 >779 pg/mg creatinine (i.e., median) was associated with a mean eGFR decline of 19.1% (95% CI, −24.2 to −14.0%; p<0.001 versus reference)	Zewinger et al. 15
IgAN	IgANP polypeptide pattern	Urine	CE-MS	164	Biopsy-proven IgAN (n=45); Biopsy-proven MN (n=13); Healthy controls (n=57; MCD (n=16); FSGS (n=10); DKD (n=23)	100 (vs. Healthy controls); 77 (vs. MN)	90 (vs. Healthy controls); 100 (vs. MN)	N/A	N/A	N/A	N/A	Diagnosis	Sensitivity/Specificity 100% vs. MCD, FSGS, DKD	Haubitz et al.16
IgAN	IgAN237	Urine	CE-MS	209	Biopsy-proven IgAN	N/A	N/A	N/A	N/A	N/A	0.72	Prognosis/Progression	Formula with AUC of 0.89 (95% CI 0.83–0.95): IgAN237adj = −2.8438 + (−0.034667*age) + (0.016583*eGFR) + (0.019597*MAP) + (1.26778*gender) + (0.14726*urine protein) + (1.98072*IgAN237 score)	Rudnicki et al.17
IgAN	IgAN237	Urine	CE-MS	103	Biopsy-proven IgAN (n=103)	N/A	N/A	N/A	N/A	N/A	N/A	Prognosis/Progression	IgAN237 at baseline as predictor for medium- to long-term eGFR-loss	Peters et al.18
MCD	Anti-nephrin Ab	Serum	ELISA	146	Biopsy-proven MCD (NEPTUNE cohort n=62); Healthy controls (n=30); MN (anti-PLA2R positive n=54)	N/A	N/A	N/A	N/A	N/A	N/A	Diagnosis; Treatment response	Molecular classification of nephrin autoantibody minimal change disease	Watts et al.19
MCGN	Polypeptide pattern	Serum	LC-MS	52	Pediatric nephrotic syndrome (steroid sensitive vs steroid resistant; discovery cohort n=15; validation cohort n=37)	N/A	N/A	N/A	N/A	N/A	0.78 (steroid resistance vs steroid sensitive)	Treatment response	Identification of potential biomarkers for treatment response to steroids and underlying mechanisms	Agrawal et al.20
MCGN	CD80	Urine	ELISA	60	Biopsy-proven MCGN (n=19); Healthy controls (n=9); Disease controls (n=32)	N/A	N/A	N/A	N/A	N/A	N/A	Diagnosis of relapse	Urinary CD-80 elevated in MCD patients in relapse compared to remission, healthy controls and other glomerular diseases	Garin et al.21
MCGN	CD80	Urine	ELISA	411	Biopsy-proven MCGN (NEPTUNE cohort n=104); Mixed cohort of glomerular diseases (Mayo Clinic n=307)	65 (vs. FSGS/MN/IgANP); 59 (vs. pFSGS)	83 (vs. FSGS/MN/IgANP); 81 (vs. pFSGS)	N/A	N/A	N/A	0.77 (vs. FSGS/MN/IgANP); 0.73 (vs. pFSGS)	Diagnosis; Diagnosis of relapse		Gonzalez Guerrico et al.22
MCGN	CD80	Urine	ELISA	39	Biopsy-proven MCGN (n=17); Biopsy-proven FSGS (n=22)	N/A	N/A	N/A	N/A	N/A	0.99 (MCD in relapse vs. FSGS); 1.00 (relapse vs. Remission)	Diagnosis, Diagnosis of relapse		Garin et al.23
MCGN	CD80	Urine	ELISA	68	Biopsy-proven MCGN (n=26); FSGS (n=26); Healthy controls (n=16)	N/A	N/A	N/A	N/A	N/A	N/A	Diagnosis, Diagnosis of relapse	Urinary CD80 elevated in MCD in relapse and MCD compared to HC	Cara-Fuentes et al.24
FSGS	suPAR	Serum	Immunoassay, ELISA	138	FSGS (n=78); MCGN (n=25), preeclampsia (n=7); MN (n=16); Healthy controls	N/A	N/A	N/A	N/A	N/A	N/A	Diagnosis	Serum suPAR elevated in MCD compared to FSGS, MN, MCD, preeclampsia, HC	Wei et al.35
FSGS	suPAR	Serum	ELISA	241	Biopsy-proven FSGS (NEPTUNE cohort; n=95); MCgN (n=62); MN (n=52); IgANP (n=32)	N/A	N/A	N/A	N/A	N/A	N/A	Disease monitoring	Negative correlation with eGFR (ρ=-0.58, p<0.001); positive correlation with proteinuria (ρ=0.38, p<0.001)	Spinale et al.36
FSGS	suPAR	Serum	ELISA	69	Biopsy-proven Japanese FSGS (n=38); MCGN (n=11); IgANP (n=11); MN (n=9)	75.0 (Subgroups FSGS vs. MCD)	66.6 (Subgroups FSGS vs. MCD)	N/A	N/A	N/A	0.684	Diagnosis, Disease monitoring	Inverse correlation with eGFR, serum suPAR significantly higher in FSGS than HC, weak discrimination between FSGS and MCD	Wada et al.37
FSGS	ApoA-Ib	Urine	LC-MS, Western Blot	119	pFSGS renal transplant recipients; discovery cohort (n=35); validation cohort (n=40); non-FSGS proteinuric patients (n=30); familial FSGS (n=14)	92.8	98.1	N/A	N/A	N/A	N/A	Diagnosis of relapse	Identification of ApoA-Ib through proteomics, validation with Western Blot and testing on independent cohort	Lopez-Hellin et al.40
FSGS	Polypeptide pattern	Urine	LC-MS	10	Biopsy-proven FSGS; steroid-sensitive (n=6); steroid-resistant (n=4)	N/A	N/A	N/A	N/A	N/A	100	Prognosis	Gene ontology enrichment analysis for discovered proteins suggests acute inflammation as mechanistic pattern	Kalantari et al.41
FSGS	Exosomal miR-193a	Urine	Exosome isolation, qRT-PCR	13	Biopsy-proven pediatric FSGS (n=8); MCGN (n=5)	75	80	N/A	N/A	N/A	0.85	Diagnosis		Huang et al.44
MN	PLA2R1	Serum	ELISA	2212	Biopsy-proven idiopathic MN patients; 15 cohorts (meta-analysis)	78.0	99.0	positive likelihood ratio: 96.1	negative likelihood ratio: 0.22	DOC: 437	0.96	Diagnosis, Prognosis/Progression, Disease monitoring	Meta-analysis	Du et al.53
MN	IL17A	Serum after in vitro stimulation	Immunoassay	87	Biopsy-proven or antiPLA2R/THSD7A-associated MN patients (n=59), Healthy controls (n=28)	78.0	75.0	N/A	N/A	N/A	0.77	Prognosis/Progression	Evaluation of different Th17-immune responses	Cremoni et al.60
MN	THSD7A	Serum	ELISA	1012	Biopsy-proven MN patients (n=1012); among these: THSD7A-positive (n=49)	91.83	100.00	N/A	N/A	N/A	N/A	Diagnosis, Disease monitoring	Prevalence study, method comparison, clinical correlation	Zaghrini et al.55
MN	Sema3B	Serum	Western blot	12	Biopsy-proven MN patients	100.0	100.0	N/A	N/A	N/A	N/A	Diagnosis, associated with pediatric cases		Sethi et al.56
MN	NELL-1	Serum	Western blot	8	Biopsy-proven MN patients; NELL-1 positive in biopsy (n=5); PLA2R-positive in biopsy (n=1); MCD (n=1); IgANP (n=1)	N/A	N/A	N/A	N/A	N/A	N/A	Diagnosis	Large study for detection of new antigens of MN in microdissected glomeruli	Sethi et al.57
MN	NELL-1	Serum	Western blot	315	Biopsy-proven MN patients NELL-1 (91); PLA2R (n=181); THSD7A (n=10); EXT2 (n=33)	71.4	100.0	N/A	N/A	N/A	N/A	Association with malignancy	Different, overlapping retrospective cohorts included in study	Caza et al.58
MN	TNF-alpha	Serum	Immunoassay	27	Biopsy-proven or antiPLA2R-associated MN patients (n=19); Healthy controls (n=8)	N/A	N/A	N/A	N/A	N/A	N/A	Association with disease	Evaluation of 19 cytokines in sera of MN and healthy controls	Cantarelli et al.61
MN	TNF-alpha	Serum	Immunoassay	20	Biopsy-proven MN (n=11); Healthy controls (n=9)	N/A	N/A	N/A	N/A	N/A	N/A	Association with disease course	Patients from GEMRITUX study, Decreased TNA-alpha during Rituximab treatment but no difference between responders and non-responders	Rosenzwajg et al.62
MN	beta-2-microglobulin	Urine	ELISA	57	Biopsy-proven MN patients (n=57)	88.0	91.0	88.0	91.0	N/A	0.95	Prognosis/Progression	Strongest independent risk factor for renal death in multivariate analysis	Branten et al.63
MN	alpha-1-microglobulin	Urine	immunonephelometry	57	Biopsy-proven MN patients (n=57)	84.0	94.0	91.0	88.0	N/A	0.96	Prognosis/Progression	Study with 3 different urinary biomarkers	Branten et al.63
MN	IgG	Urine	immunonephelometry	57	Biopsy-proven MN patients (n=57)	88.0	88.0	85.0	90.0	N/A	0.88	Prognosis/Progression	Study with 3 different urinary biomarkers	Branten et al.63
MPGN/C3GP	C3	Serum	ELISA	134	Biopsy-proven MPGN/C3GP; MPGN 1 (n=49); MPGN 2 (n=29); C3GP (n=56)	N/A	N/A	N/A	N/A	N/A	N/A	Diagnosis	Differential levels of C3 and C3 nephritic factor in MPGN and C3GP	Servais et al.66
MPGN/C3GP	C4Nef	Serum	ELISA	52	Biopsy-proven MPGN/C3GP patients; MPGN 1 (n=7); C3GP (n=21); MPGN 2 (n=24)	N/A	N/A	N/A	N/A	N/A	N/A	Diagnosis	CP convertase activity study in MPGN/C3GP cohort	Michels et al.67
MPGN/C3GP	C3Nef	Serum	C3CSAP	119	Biopsy-proven; MPGN 2 (n=32); Healthy controls (n=87)	90.0	N/A	N/A	N/A	N/A	N/A	Diagnosis, Method validation	Evaluation of 5 different C3Nef-assays and mutation analysis reveals 81% C3Nef positive MPGN 2 patients	Zhang et al.69
MPGN/C3GP	C3, sC5b 9	Serum	ELISA	165	Biopsy-proven C3GP (n=165)	N/A	N/A	N/A	N/A	N/A	N/A	Prognosis/Progression	Normal C3/high sC5b-9 levels or low C3/normal sC5b-9 levels independently associated with worse kidney prognosis in multivariate anaylsis	Chauvet et al.70
MPGN/C3GP	C3, C5	Serum	ELISA	29	Biopsy-proven C3GP patients (n=29)	N/A	N/A	N/A	N/A	N/A	N/A	Diagnosis	C3 and C5 lower in C3GP than in ranges given in healthy controls	Podos et al.71
MPGN/C3GP	C5	Urine	CE-MS	16.027	Biopsy-proven MPGN (n=50); Disease controls (n=11,113); Healthy controls (n=4864)	N/A	N/A	N/A	N/A	N/A	N/A	Diagnosis	C3-derived peptides excretion in urine high among different CKD etiologies but highest in MPGN	Wendt et al.72
FGN	DNAJB9	Serum	immune-MRM	83	Biopsy-proven FGN patients (n=12); Healthy controls (n=30); MM (n=5); Disease controls (n=23)	67.0	98.0	89.0	95.0	N/A	0.96	Diagnosis	DNAJB9 higher in FGN and predictor of diagnosis in multivariate analysis	Nasr et al.78
AAV	ANCA	serum	immunofluorescence + ELISA	180	Active Wegener’s granulomatosis Vasculitis; severe disease (n=128); limited disease (n=52)	92.0	N/A	N/A	N/A	N/A	N/A	Diagnosis	ANCA detectable in 92% of cases and more prevalent in severe cases	Finkielman et al.79
AAV	ANCA, anti-PR3, anti-MPO	Serum	ELISA, immunofluoresence	1199	Systemic vasculitis; Wegener’s granulomatosis (n=172); MPA (n=63); other vasculitis forms (n=40); Disease controls (n=184); Healthy controls (n=740)	66.0 (PR3 for GPA); 58.0(MPO for MPA)	87.0 (PR3for GPA); 91.0 (MPO for MPA)	N/A	N/A	N/A	N/A	Diagnosis	Large-scale evaluation of ANCAs in systemic vasculitis; combined specificity of ELISA and immunofluorescence of 99% for AAV	Hagen et al.80
AAV	ANCA	Serum	ELISA, Titer ≥4 times UN	237	ANCA-positive (n=237); clinical diagnosis of AAV (n=119); no clinical diagnosis of AAV (n=118)	83.5	78.6	N/A	N/A	N/A	0.81	Diagnosis	ANCA titer also independently associated with AAV in multivariate analysis	Houben et al.81
AAV	ANCA, anti-PR3	Serum	ELISA	93	RAVE trial cohort; anti-PR3 positive (n=93)	N/A	N/A	N/A	N/A	4.57	N/A	Risk for severe relapse	rising PR3-ANCA levels after complete remission, HR 24,19 in patients presenting with alveolar hemorrhage, HR 7,94 with renal involvement, significant prediction only in RTX treated patients, not in CYP cohort	Fussner et al.84
AAV	ANCA, anti-PR3	Serum	immunofluorescence, ELISA	126	GPA according to 1990 ACR criteria (n=126)	79.2 (IF), 66.2 (ELISA)	N/A	N/A	N/A	N/A	N/A	Diagnosis of relapse	ANCA sensitivity in severe GPA 90%	Thai et al.85
AAV	ANCA, anti-PR3 and anti-MPO	Serum	ELISA	166	AAV in remission; Renal involvement (confirmed by biopsy, n=104); without renal involvement (n=62)	N/A	N/A	N/A	N/A	11.09 [95% CI], 5.01 to 24.55	N/A	Diagnosis of relapse, Prognosis/progression	HR for relapse in non-renal patients 2.79	Kemna et al.86
AAV	NETs	Serum/Kidney tissue	Immunofluorescence	33	AAV according to BVAS; active disease (n=9); Healthy controls (n=9); inactive disease (n=10); multiple sclerosis (n=5)	N/A	N/A	N/A	N/A	N/A	N/A	Disease mechanism	Different indirect assays of NET-formation show increased NET formation containing ANCA	Kessenbrock et al.87
AAV	cell-free DNA (cfDNA) levels	Serum	Patented assay	28	GPA according to different clinical criteria catalogues (n=18); Healthy controls (n=10)	N/A	N/A	N/A	N/A	N/A	N/A	Diagnosis, Disease activity	cfDNA upregulated in active disease and correlation with disease activity	Lange et al.88
AAV	Calprotectin	Serum	ELISA	130	AAV according to Chapel Hill Consensus criteria; active disease (n=57); remission (n=57); Healthy controls (N016)	78.6	92.3	N/A	N/A	N/A	0.87	Risk for relapse	calprotectin level >626 ng/ml, LR 10,3	Pepper et al.90
AAV	Calprotectin	Serum	ELISA	144	RAVE trial cohort; Anti-PR3 (n=93); Anti-MPO (n=51)	N/A	N/A	N/A	N/A	2.2	0.77	Risk for relapse	AUC 0,77 for increase in both ANCA and Serum calprotectin	Pepper et al.91
AAV	C5a	Serum/Urine	ELISA	64	AAV according to Chapel Hill Consensus Criteria; active disease (n=24); remission (n=19); LN (n=20)	N/A	N/A	N/A	N/A	N/A	N/A	Active vs inactive disease	elevated plasma and urinary C5a levels indicated complement activation	Yuan et al.92
AAV	C3a, C5a, soluble C5b-9, and Bb	Plasma	ELISA	159	AAV according to Chapel Hill Consensus Criteria; active disease (n=66); remission (n=54); Healthy controls (n=39)	N/A	N/A	N/A	N/A	N/A	N/A	Active vs inactive disease	Plasma levels of C3a, C5a,	Gou et al.93
													soluble C5b-9, and Bb were significantly higher in active
													stage than in remission
AAV	CXCL13, MMP-3 and TIMP-1	Serum	Antibody arrays	254	RAVE trial cohort; active disease (n=39); remission by month 6 (n=137); Healthy controls (n=68)	77;82;78	85;88;82	N/A	N/A	N/A	0,86;0,89;0,83	Active vs inactive disease		Monach et al.96
AAV	MCP-1	Urine	ELISA	50	AAV according to ACR or Chapel Hill Consensus Criteria; active renal disease (n=20); active extrarenal disease (n=16); longterm remission (n=14)	94.0	89.0	N/A	N/A	N/A	0.93	Active vs inactive disease	positive LR 8.5, negative LR 0.07	Lieberthal et al.97
AAV	MCP-1	Urine	ELISA	80	AAV according to clinical criteria; renal disease (biopsy-proven 13/14, n=14); inactive non-renal disease (n=6); inactive disease (n=27); persistent renal disease (n=5); Healthy controls (n=20); Disease controls (n=8)	N/A	N/A	N/A	N/A	N/A	N/A	Active vs inactive disease	uMCP-1signifcantly higher in active or persistent disease	Tam et al.98
AAV	sCD163	Urine	ELISA	1385	AAV according to Chapel Hill Consensus Criteria; AAV (n=465); Healthy controls (n=55); Disease controls (n=865)	83.0	96.0	80.0	97.0	N/A	0.93	Active vs inactive disease	positive LR 20.8, negative LR 0,17	O`Reily et al.99
AAV	sCD163	Urine	ELISA	1202	AAV according to Chapel Hill Consensus Criteria; AAV (n=405); Healthy controls (n=121); prospective renal flare cohort (n=84); podocyopathy (n=65); additional AAV cohort (n=29); Healthy controls (n=10)	96.8	86.8	81.1	97.9	N/A	0.95	Active vs inactive disease	usCD163 >250 ng/mmol	Moran et al.100
AAV	sCD163	Urine	ELISA	112	Biopsy-proven AAV patients (n=95); Healthy controls (n=17)	94.0	91.0	98.0	78.0	N/A	N/A	Diagnosis	positive LR 44,53, negative LR 0,28	Aendekerk et al.101
AAV	sCD163	Urine	ELISA, relative increase of 20%	67	AAV according to Chapel Hill Consensus Criteria (n=47); Healthy controls (n=20)	100.0	89.3	N/A	N/A	N/A	0.96	Diagnosis of active disease and relapse	Correlation with disease activity at month 6 (r = 0.737; P = 0.006) and month 12 (r = 0.804; P = 0.005).	Villacorta et al.102
AAV	Polypeptide pattern	Urine	CE-MS	502	Biopsy proven active renal disease (n=18); biopsy proven inactive renal disease (n=19); Biopsy-proven disease controls (n=40); Disease controls (n=225); Healthy controls (n=200)	90.0	86,7 - 90	N/A	N/A	N/A	0.98	Diagnosis	In smaller subset remission was indicated by a subset of biomarkers	Haubitz et al.103
LN	Anti-C1q	Serum	ELISA	1317	Biopsy-proven LN patients (22 studies)	58.0	75.0	N/A	N/A	6.08	N/A	Diagnosis, Disease activity	Meta-analysis of 22 studies on LN, 9 studies comparing anti-C1q between active and inactive disease	Yin et al.108
LN	C3, C4d	Serum/Urine	ELISA	31	Biopsy-proven LN patients (n=6); SLE without renal involvement according to ACR criteria (n=25)	72.0	78.0	N/A	N/A	N/A	N/A	Diagnosis	Female cohort	Manzi et al.109
LN	C3d	Urine	ELISA	39	Biopsy-proven LN patients (n=9); inactive disease (n=8); no-renal active disease (n=7); Healthy controls (n=15)	N/A	N/A	N/A	N/A	N/A	N/A	Diagnosis	Active renal disease with highest C3d values	Negi et al.110
LN	TWEAK	Urine	ELISA	N/A	Biopsy-proven LN patients (7 studies)	55.0	92.0	N/A	N/A	16.54	N/A	Diagnosis, Disease activity	Meta-analysis, 4 with comparison SLE with and without LN, 3 active vs. inactive LN	Wang et al.112
LN	MCP-1	Urine	ELISA	521	Biopsy-proven LN patients (7 studies)	89.0	63.0	N/A	N/A	19.4	0.9	Diagnosis	Meta-analysis, high diagnostic value for active LN	Xia et al.113
LN	KIM-1, NGAL; MCP-1	Urine	ELISA	160	Biopsy-proven LN patients (n=109); Healthy controls (n=50)	N/A	N/A	N/A	N/A	7.49	0.8	Disease activity, Prognosis/Progression	Association with kidney injuries, especially tubulointerstitial lesions,	Ding et al.114
LN	LFABP, MCP-1	Urine	Nephelometry	97	Biopsy-proven LN (n=97)	77.0	77.0	60.0	88.0	N/A	0.79	Progression into LN	Biomarker array, two cohorts: one pediatric and one adult	Abulaban et al.115
LN	MCP-1, IL8	Urine	ELISA	99	Biopsy-proven LN patients (n=99)	N/A	N/A	N/A	N/A	N/A	N/A	Flare prediction		Rovin et al.116
LN	EGF	Urine	ELISA	234	Biopsy-proven LN patients (n=153); Disease controls (n=71); Healthy controls (n=10)	N/A	N/A	N/A	N/A	8.40	N/A	Progression prediction	LC-MS, ELISA, immunoblot	Mejia-Vilet et al.118
LN	sVCAM-1	Urine	ELISA	62	Biopsy-proven LN (n=31); SLE according to ACR (n=31)	N/A	74.0	74.0	N/A	N/A	0.84	Progression prediction	SLEDAI correlation of sVCAM-1	Gasparin et al.119
LN	ALCAM, sVCAM-1	Urine	ELISA	210	Biopsy-proven LN patients (n=30); non-renal SLE (n=81); Disease controls (n=99)	91.0	76.0	29.4	98.0	22.9	0.77	Disease activity		Parodis et al.120
LN	ALCAM	Urine	ELISA	256	Biopsy-proven LN patients; active renal disease (n=96); inactive renal disease (n=10); active non-renal SLE (n=59); inactive non-renal SLE (n=63); Healthy controls (n=28)	na	N/A	N/A	N/A	N/A	0.83	Disease activity		Ding et al.121
LN	ADPN, LFABP, osteopontin	Urine	ELISA	89	Biopsy-proven LN patients (N=89)	79.0	62.0	N/A	N/A	N/A	0.75	Disease activity	Pediatric cohort	Brunner et al.122
LN	ZA2G	Urine	ELISA	88	Biopsy-proven LN patients; active disease (n=35); inactive disease (n=31); Disease controls (n=14); Healthy controls (n=8)	N/A	N/A	N/A	N/A	N/A	0.79	Disease activity		Somparn et al.123
LN	RBP,HAP, ACT	Urine	ELISA	80	Biopsy-proven LN; active renal disease (n=44); active non-renal disease (n=24); inactive disease (n=20)	N/A	N/A	N/A	N/A	N/A	0.87	Disease activity	Array of uRBP,uHAP and u ACT	Aggarwal et al.124
LN	OPG, sVCAM1, M-CSF, IL8, CXL4, CXL8, C-X-Cmotif, M-CSF, MCP1, TWEAK, TIM/Kim-1, EGF, NGAL	Urine	AI	276	Biopsy-proven LN patients; training cohort (n=246); validation cohort (n=30)	N/A	N/A	N/A	N/A	N/A	>0,7	Treatment response	Array of biomarkers and AI analyzed	Ayoub et al.125
DKD	TNFR1	Serum	ELISA	628	Joslin kidney study (patients diagnosed with T1DM, normal renal function, and high normoalbuminuria or microalbuminuria)	N/A	N/A	N/A	N/A	HR (TNFR1 Q4 versus TNFR1 Q1-Q3): univariate model: 6.42 (95% CI, 3.90–10.6), multivariate model: 2.53 (95% CI, 1.36–4.67)	N/A	Prognosis/Progression	multivariate model: HbA1c, AER, eGFRcystatin, TNFR1	Gohda et al.132
DKD	TNFR1	Plasma	ELISA	410	Joslin Study of the Genetics of Type 2 Diabetes and Kidney Complications	N/A	N/A	N/A	N/A	HR (TNFR1): univariate model: 32.83 (95% CI, 15.43-69.87) mutlivariat model 1: 9.81 (95% CI, 4.07-23.63); multivariat model 2: 9.44 (95% CI, 2.68-21.57),	N/A	Prognosis/Progression	multivariate model 1: HbA1c, AER, eGFR, TNFR1 (patients with ESRD n=59); multivariate model 2: HbA1c, AER, eGFR, TNFR1 (only ESRD cases registered in the USRDS n=40)/In patients without proteinuria	Niewczas et al.133
					(T2DM diagnosed between ages 35 and 64) (alive: n=267; ESRD: n=59; deceased: n= 84)
DKD	TNFR2	Plasma	ELISA	410	Joslin Study of the Genetics of Type 2 Diabetes and Kidney Complications	N/A	N/A	N/A	N/A	HR (TNFR2): univariate model: 17.59 (95% CI, 9.32-34.19); mutlivariat model 1: 6.04 (95% CI, 2.97-12.29); mutlivariat model 2: 7.60 (95% CI, 2.68-21.57)	N/A	Prognosis/Progression	multivariate model 1: HbA1c, AER, eGFR, TNFR2 (patients with ESRD n=59); multivariate model 2: HbA1c, AER, eGFR, TNFR2 (only ESRD cases registered in the USRDS n=40)	Niewczas et al.133
					(T2DM diagnosed between ages 35 and 64) (alive: n=267; ESRD: n=59; deceased: n= 84)
DKD	TNFR1	Serum/Plasma	ELISA/Signature plus protein	6526	11 cohorts (meta-analysis)	N/A	N/A	N/A	N/A	RR (TNFR1 level category comparison:) 2.51, (95% CI 1.92-3.27); RR (per unit increment of TNFR1 level): 1.68 (95% CI 1.43-1.97)	N/A	Prognosis/Progression	Between-study heterogeneity: (Pheterogeneity = 0.056, I2 = 56.5%).	Ye et al.135
DKD	TNFR2	Serum/Plasma	ELISA/Signature plus protein	5385	10 cohorts (meta-analysis)	N/A	N/A	N/A	N/A	RR (TNFR2 level category comparison): 3.23, (95% CI 1.99-5.26; RR (per unit increment of TNFR2 level): 1.69 (95% CI 1.31-2.17)	N/A	Prognosis/Progression	relative risks (RRs)/ Between-study heterogeneity: (Pheterogeneity = 0.014; I2 = 65.1%).	Ye et al.135
DKD	TNFR2	Serum	ELISA	628	Joslin kidney study (patients diagnosed with T1DM, normal renal function, and high normoalbuminuria or microalbuminuria)	N/A	N/A	N/A	N/A	HR (TNFR2 Q4 vs TNFR2 Q1-Q3): univariate model: 7.16 (95% CI,4.31–11.9); multivariate model: 3.04 (95% CI, 1.67–5.52)	N/A	Prognosis/Progression	multivariate model: HbA1c, AER, eGFRcystatin, TNFR1/ Cumulative incidence of eGFR <60 mL/min per 1.73 m2 for patients in TNFR2 Q4: 60% after 12 years compared with 5%–19% in Q1-Q3	Gohda et al.132
DKD	hs-CRP	Blood	N/A	927	patients with a prior diagnosis of T2DM; patients with DKD: n=322, w/o DKD: n=605	N/A	N/A	N/A	N/A	OR (hs-CRP Q4 versus Q1): 1.968 (95% CI, 1.244–3.114, p=0.003)	N/A	Prognosis/Progression	odds ratio (OR)	Tang et al.139
DKD	CRP	Blood	N/A	2310	patients with a prior diagnosis of DM (early CKD: n = 693, no CKD: n = 1,459); White: n=864, Afro-American (AA): n=647, Hispanics: n=799	N/A	N/A	N/A	N/A	AOR (for CRP (≥0.2 mg/dL)): 1.81 (95% CI, 1.19-2.78, p=0.007) (AA compared to whites)	N/A	Prognosis/Progression	adjusted odds ratio (AOR)/ Prevalence of early CKD in diabetics greater among Hispanics and AAs than whites (P < 0.0001). In Hispanics AOR for UAE ≥30 μg/mL is 1.65 (95% CI, 1.07–2.54, p=0.03). Significant association between UAE and CRP in the mid-CRP tertile (P = 0.001) and highest CRP tertile (P = 0.01) for Hispanics, but only in the mid-CRP tertile (P = 0.04) for AAs, compared with whites.	Sinha et al.141
DKD	IL6	Serum	enzyme-linked immunosorbent assay kits on a Luminex platform	70	PRONEDI trial (patients with T2DM, a clinical diagnosis of DKD, stage 2 or 3 CKD, and UPCR)> 300 mg/g	100.00	78.72	45.67	100.00	HR (IL6 T3 vs T1): 4.10, (95% CI 1.36 – 12.31, p=0.012); HR (after adjustment for baseline eGFR, proteinuria, and RAS blockade treatment): 3.60, (95% CI: 1.18–10.91)	0.88	Prognosis/Progression	3 groups according to baseline IL-6 levels (tertile 1, T1: 0.65– 2.65 pg/mL; tertile 2, T2: 2.66 – 4.83 pg/mL, and tertile 3, T3: 4.84 – 13.30 pg/mL)	Sanchez-Alamo et al.144
DKD	KIM-1	Plasma/Urine	particle-enhanced, sandwich-type immunoassay (Luminex)	533	Joslin kidney study (patients diagnosed with T1DM, normal renal function, and no proteinuria) - normoalbuminuric (NA): n=259, microalbuminuric (MA): n=203, healthy individuals without diabetes (NDM): n=77	N/A	N/A	N/A	N/A	OR (plasma KIM-1): Univariate Model: 1.43 (95%CI: 1.29-1.60)Multivariate model 1: 1.35 (95% CI: 1.20-1.51); Multivariate model 2: 1.32 (95% CI: 1.17-1.47) Multivariate model 3: 1.33 (95% CI: 1.19-1.49)	N/A	Prognosis/Progression	odds ratio (OR)/ a multivariate logistic model including clinical predictors (reno-protective treatment, baseline eGFRcr-cys, HbA1c, systolic blood pressure, and serum TNFR1) versus a model including all these covariates plus plasma KIM-1: improvement of ROC-AUC: 0.86 to 0.89 (P = 0.016)	Nowak et al.145
DKD	KIM-1	Plasma	targeted proteomics	481	PROVALID trial (patients with T2DM and incident or early CKD; fast progressing: n=233, stable individuals: n=258)	N/A	N/A	N/A	N/A	sOR: 1.59, (95% BCI: 1.13 - 2.09]	0.63 (KIM-1 and baseline eGFR)	Prognosis/Progression	standardized odds ratios (sORs)	Kammer et al.149
DKD	NGAL	Urine	N/A	1369	10 cohorts (meta-analysis); subgroups: 4 cohorts with normoalbuminuric (NA) patients (221 patients);	Diagnosis of DKD, pooled sensitivity: 0.85 (0.74–0.91); Diagnosis of NA Diabetes, pooled sensitivity: 0.94 (0.87–0.98)	Diagnosis of DKD, pooled specificity: 0.74 (0.57–0.86) (pooled); Diagnosis of NA Diabetes, pooled specificity: 0.90 (0.81–0.96)	Diagnosis of DKD, pooled LR+: 3.26 (1.87–5.67)	Diagnosis of DKD, pooled LR-: 0.21 (0.12–0.35)	Diagnosis of DKD, DOR: 15.73 (6.75–36.65)	Diagnosis of NA Diabetes, pooled AUC: 0.983	Diagnosis	diagnostic odds ratio (DOR), likelihood ratios (LR)/ Subgroup (641 diabetic patients with microalbuminuria): pooled sensitivity 0.75 (0.64–0.83), specificity 0.71 (0.64–0.77), and LR+ was 2.53 (2.08–3.09); subgroup (492 diabetic patients with both micro- and macroalbuminuria): pooled sensitivity, specificity 0.77 (0.36–0.95), and LR+ 3.92 (1.03–14.86)	He et al.152
DKD	CKD273	Urine	CE-MS	737	DIRECT-Protect 2 study trial; T2DM, normoalbuminuric (at baseline) patients; development of persistent microalbuminuria: n=89	N/A	N/A	N/A	N/A	HR: Univariate model: 2.64 (95% CI: 1.57–4.43; p=0.0002); multivariate model 1: 2.72 (95% CI: 1.61–4.6; p=0.0002); multivariate model 2: 2.78 (95% CI: 1.64–4.72; p=0.0001); multivariate model 3: 2.47 (95% CI: 1.42–4.32; p=0.0015)	ROC-AUC: Univariate model: 0.56 (95% CI: 0.52–0.60; p=0.007) ; multivariate model 1: 0.76 (95% CI: 0.70–0.81; p<0.0001); multivariate model 2: 0.79 (95% CI: 0.74–0.83; p<0.0001) ; multivariate model 3: 0.79 (95% CI: 0.75–0.84; p<0.0001)	Prognosis/Progression	multivariate model 1: CKD273-classifier, UAER, eGFR; multivariate model 2: CKD273-classifier, UAER, eGFR, age, HDL; multivariate model 3: CKD273-classifier, UAER, eGFR, age, HDL, systolic blood pressure, HbA1c, smoking, gender, antihypertensive treatment/ The CKD273-classifier improved the risk prediction (relative IDI 14%, P = 0.002; cNRI 0.10, P = 0.043).	Lindhardt et al.154
